# Supplementary material for: Insecticidal Activity of Essential Oil from the Leaves of Myrciaria floribunda (Myrtaceae) Against Sitophilus zeamais in Stored Maize
Source: Plants (Basel). 2026 Apr 21;15(8):1272. doi: 10.3390/plants15081272 (PMC13119956; doi:10.3390/plants15081272)
Supplement: Supplementary file 1 [file plants-15-01272-s001.zip]

Archive with 1 entries (1 files):
- plants-4241251-supplementary.pdf
